# Supplementary material for: Does KRAS Play a Role in the Regulation of Colon Cancer Cells-Derived Exosomes?
Source: Biology (Basel). 2021 Jan 14;10(1):58. doi: 10.3390/biology10010058 (PMC7830101; doi:10.3390/biology10010058)
Supplement: Supplementary file 1 [file biology-10-00058-s001.zip]

Archive with 1 entries (1 files):
- biology-877935-supplementary.pptx
